# Supplementary material for: Evolution and Emergence of Enteroviruses through Intra- and Inter-species Recombination: Plasticity and Phenotypic Impact of Modular Genetic Exchanges in the 5’ Untranslated Region
Source: PLoS Pathog. 2015 Nov 12;11(11):e1005266. doi: 10.1371/journal.ppat.1005266 (PMC4643034; doi:10.1371/journal.ppat.1005266)
Supplement: S4 File — (XLSX) [file ppat.1005266.s015.xlsx]

## Sheet: Feuil1 (2)
S4 File: Comparative analysis of viral growth of recombinants on Hep-2c and L20B cells
Recombinanta				Recombination site location
class	group	name		5’ partner nt positionb	Region	MAD4 nt positionb	Region	Insertion/deletion length (nt)c	Isolation cell line	DCP50/HEp-2c cell : DCP50/L20B celld	p-valuee
		MAD4							HEp-2c	1.50	*
A	I/I	CV-A17/MAD4 A.46		100	Spacer 1	5	CL	96	HEp-2c	1.91	*
		CV-A17/MAD4 A.37		115	Spacer 1	114	Spacer 1	H	HEp-2c	1.19	ns
		EVD70/MAD4 A.49		100	Spacer 1	101	Spacer 1	H	HEp-2c	2.08	*
	II/I	E25/MAD4 A.54		100	Spacer 1	102	Spacer 1	-1	HEp-2c	1.71	**
B	I/I	CV-A17/MAD4 B.63		223	dIII-dIV	220	dIII-dIV	1	HEp-2c	1.56	ns
		CV-A17/MAD4 B.43		296	dIV	294	dIV	H	HEp-2c	7.13	*
		CV-A17/MAD4 B.57		568	dV-dVI	565	dV-dVI	H	HEp-2c	2.46	*
		CV-A17/MAD4 B.47		606	dVI	601	dVI	2f	HEp-2c	1.66	ns
		CV-A13.67900/MAD4 B.69		145	dII	142	dII	Hg	HEp-2c	20887.19	**
		EVD70/MAD4 B.48		579	dV-dVI	576	dV-dVI	H	HEp-2c	14.01	**
	II/I	CV-B4/MAD4 B.38		240	dIII-dIV	234	dIV	H	HEp-2c	1.10	ns
		E25/MAD4 B.58		572	dV-dVI	568	dV-dVI	H	HEp-2c	1.01	ns
		EV-A71/MAD4 B.55		571	dV-dVI	572	dV-dVI	-4	HEp-2c	0.42	*
C	I/I	CV-A17/MAD4 C.39		647	Spacer 2	743	Spacer 2	-99	HEp-2c	0.91	ns
		CV-A17/MAD4 C.51		689	Spacer 2	684	Spacer 2	7	HEp-2c	4.75	**
		EVD70/MAD4 C.35		704	Spacer 2	706	Spacer 2	-2	HEp-2c	14.65	***
	II/I	E25/MAD4 C.45		734	Spacer 2	733	Spacer 2	10	HEp-2c	1.45	ns
		EV-A71/MAD4 C.42		697	Spacer 2	685	Spacer 2	3	HEp-2c	1.25	ns
A	I/I	CV-A17/MAD4 A.14		101	Spacer 1	89	Spacer 1	12	L20B	1.43	*
	II/I	EV-A71/MAD4 A.17		117	Spacer 1	114	Spacer 1	1	L20B	0.73	ns
B	I/I	CV-A17/MAD4 B.28		570	dV-dVI	567	dV-dVI	H	L20B	0.45	ns
C	I/I	CV-A17/MAD4 C.7		661	Spacer 2	739	Spacer 2	-81	L20B	1.29	ns
		CV-A17/MAD4 C.15		701	Spacer 2	697	Spacer 2	6	L20B	0.81	ns
		CV-A17/MAD4 C.11		744	Spacer 2	590	dVI	155	L20B	1.43	ns
a Recombinants were selected among the panel of recombinants isolated on HEp-2c and L20B cells (S2 file and S3 file). Many of them are described and used in further experiments (see Table 2 and Table 3).
b Numbering according to the nucleotide sequence of the indicated 5’ partner and of MAD4, respectively.
c Homologous recombination sites (H) display neither an insertion nor a deletion according to aligned parental sequences. The insertion (+) or deletion (-) of nt in nonhomologous sites is indicated.
d Ratio of viral yield (DCP50) per HEp-2c cell to viral yield per L20B cell at 5 hours post-infection. Infections were performed at the same MOI (10 DCP50/cell) on HEp-2c and L20B cells. Since the number of cells per well was different between the two cell types, the viral yield was expressed per cell. Ratios over 4 are considered and highlighted.
e For each cell line, the mean total virus titer was calculated from three independant experiments.*P<0.05, **P<0.01, ***P<0.001 in a Student’s t-test comparing the two cell lines (n = 3).
f In this particular recombinant, nt 601-602 (AG) from the MAD sequence were substituted by UU and the G at position 606 was replaced by U.
g In this homologous recombinant (which contains neither an insertion nor a deletion) nt 142 to 145 from MAD4 were substituted by AAUU.
