# Supplementary material for: Evolution and Emergence of Enteroviruses through Intra- and Inter-species Recombination: Plasticity and Phenotypic Impact of Modular Genetic Exchanges in the 5’ Untranslated Region
Source: PLoS Pathog. 2015 Nov 12;11(11):e1005266. doi: 10.1371/journal.ppat.1005266 (PMC4643034; doi:10.1371/journal.ppat.1005266)
Supplement: S5 File — (XLSX) [file ppat.1005266.s016.xlsx]

## Sheet: Feuil1
S5 File: Nucleotide substitutions and codon changes in the whole genome of the selected recombinants, compared to parental strains
Recombinant name		Nt position (according to MAD4)	Genomic region	MAD4 Nt (aa)	Recombinant Nt (aa)
CV-A13.67900/MAD4	A.64	2537	VP1	T (Val)	C (Val)
		5136	3A	A (Lys)	G (Lys)
		6799	3D	C (His)	A (Asn)
	A.54
	B.69	2074	VP3	A (Ile)	G (Val)
	B.55
CV-B4/MAD4	B.49	1716	VP2	A (Pro)	T (Pro)
		1989	VP3	C (Asp)	T (Asp)
		5956	3C	C (Leu)	T (Leu)
	A.37
	C.39	4431	2C	G (Lys)	A (Lys)
	C.59
CV-A17/MAD4	A.37
	B.57	2608	VP1	G (Ala)	G (Ala) or A (Thr)
	C.51
EV-D70/MAD4	A.49
	B.48
	C.35
E25/MAD4	A.54	3152	VP1	A (Glu)	C (Ala)
		3450	2A	A (Tyr)	G (Cys)
		3570	2A	C (Tyr)	T (Tyr)
		5949	3C	A (Ala)	A (Ala) or G (Ala)
	B.58	4209	2C	T (Ile)	A (Thr)
		5388	3B	T (Leu)	C (Leu)
	C.45	1731	VP2	C (Phe)	T (Phe)
		2555	VP1	A (Asn)	T (Ile)
		4680	2C	C (Asp)	T (Asp)
EV-A71/MAD4	A.17	2571	VP1	A (Thr)	C (Thr)
		3472	2A	G (Ala)	A (Thr)
		4898	2C	A (Lys)	G (Arg)
	B.55	3365	VP1	A (Glu)	G (Gly)
		5767	3C	A (Asn)	T (Tyr)
	C.42	2436	VP3	C (Arg)	T (Arg)
		2582	VP1	G (Gly)	A (Asp)
		5484	3C	T (Leu)	C (Leu)
