# Supplementary material for: Evolution and Emergence of Enteroviruses through Intra- and Inter-species Recombination: Plasticity and Phenotypic Impact of Modular Genetic Exchanges in the 5’ Untranslated Region
Source: PLoS Pathog. 2015 Nov 12;11(11):e1005266. doi: 10.1371/journal.ppat.1005266 (PMC4643034; doi:10.1371/journal.ppat.1005266)
Supplement: S6 File — (XLSX) [file ppat.1005266.s017.xlsx]

## Sheet: Feuil1
		S6 File: P Values from Pairwise Comparisons of Survival Curves after Intracerbral Inoculation in Tg Mice with MAD4 and selected recombinant viruses
		Log Rank p value * p < 0,05 ; ** p <0,01 ; *** p < 0,001
		MAD4	CV-A17/MAD4 A.37	CV-A17/MAD4 B.57	CV-A17/MAD4 C.51	EV-D70/MAD4 A.49	EV-D70/MAD4 B.48	EV-D70/MAD4 C.35	E25/MAD4 A.54	E25/MAD4 B.58	E25/MAD4 C.45	EV-A71/MAD4 A.17	EV-A71/MAD4 B.55	EV-A71/MAD4 C.42
	MAD4
	CV-A17/MAD4 A.37	ns
	CV-A17/MAD4 B.57	ns	ns
	CV-A17/MAD4 C.51	ns	ns	ns
	EV-D70/MAD4 A.49	**	ns	**	**
	EV-D70/MAD4 B.48	ns	ns	*	ns	ns
	EV-D70/MAD4 C.35	ns	ns	**	*	ns	ns
	E25/MAD4 A.54	***	***	***	***	**	***	***
	E25/MAD4 B.58	**	*	**	***	ns	ns	ns	**
	E25/MAD4 C.45	ns	ns	**	**	ns	ns	ns	***	ns
	EV-A71/MAD4 A.17	***	***	***	***	*	**	**	ns	*	*
	EV-A71/MAD4 B.55	***	***	***	***	**	***	***	ns	**	**	ns
	EV-A71/MAD4 C.42	***	***	***	***	*	***	***	ns	*	**	ns	ns
